# Supplementary material for: Effects of an equol-containing supplement on advanced glycation end products, visceral fat and climacteric symptoms in postmenopausal women: A randomized controlled trial
Source: PLoS One. 2021 Sep 10;16(9):e0257332. doi: 10.1371/journal.pone.0257332 (PMC8432832; doi:10.1371/journal.pone.0257332)
Supplement: S1 Data — (ZIP) [file pone.0257332.s004.zip]

Archive with 3 entries (3 files):
- Fig3.tif
- Fig1.tif
- Fig2.tif
